# Supplementary material for: Factors Associated with Nutritional Risk Assessment in Critically Ill Patients Using the Malnutrition Universal Screening Tool (MUST)
Source: J Clin Med. 2024 Feb 21;13(5):1236. doi: 10.3390/jcm13051236 (PMC10931933; doi:10.3390/jcm13051236)
Supplement: Supplementary file 1 [file jcm-13-01236-s001.zip]

Archive with 1 entries (1 files):
- jcm-2797839-supplementary.pdf
